# Supplementary material for: A meta-analysis of the impact of technology related factors on students’ academic performance
Source: Front Psychol. 2025 Feb 21;16:1524645. doi: 10.3389/fpsyg.2025.1524645 (PMC11894741; doi:10.3389/fpsyg.2025.1524645)
Supplement: Supplementary file 1 [file Table_1.XLSX]

## Sheet: Betimsel Tablo
							Key Words	Authors anf the yaer of publication	Study Name	Country	N	Sex	Age Group	Grade Level	Empirical approach	Research Design	Academic Performance Indicator	Smartphone addiction Construct	r
							Smartphone use	Alosaimi et al., (2016)	Smartphone addiction among university students in Riyadh, Saudi Arabia.	Saudi-Arabia	2367	%43,6 male, % 53,6 female	20-24	Tertiary Education	Linear regression analysis.	Online survey	Academic achievement subscale	Total phone use (hours/day).	-0.311
							academic performance	Chen and Ji (2015)	Investigating the relationship between thinking style and personal electronic device use and its implications for academic performance.	Taiwan	506	Both	18-20	Tertiary Education	Linear regression analysis	Paper and pen survey	Actual GPA	Total personal electronic device use (minutes/day).	-0.09
								Felisoni and Godoi (2018)	Cell phone usage and academic performance: An experiment.	Brazil	43	Both	18-19	Tertiary Education	Linear regression analysis	Paper and pen survey	GPA	Total phone use (minutes/day).	-0.301
								Hawi and Samaha (2016)	To excel or not to excel: Strong evidence on the adverse effect of smartphone addiction on academic performance	Lebanon	293	Both	20-24	Tertiary Education	Logistic regression analysis	Online survey,	Actual GPA	Smartphone addiction scale	-0.2
								Jankovic et al. (2016)	The impact of Facebook and smartphone usage on the leisure activities and college adjustment of students in Serbia.	Serbia	485	Both	18-19	Tertiary Education	Linear regression analysis	Paper and pen survey	College adjustment scale	Total phone use (hours/day).	-0.111
								Kim et al. (2019)	Understanding smartphone usage in college classrooms: A long-term measurement study	South Korea	84	Both	18-20	Tertiary Education	Linear regression analysis	Paper and pen survey	Self-reported GPA.	Total phone use in class	-0.38
								Lepp et al. (2014)	The relationship between cell phone use, academic performance, anxiety, and satisfaction with life in college students.	United States	536	Both	20-24	Tertiary Education	Path analysis	Paper and pen survey	Actual GPA		-0.203
								Lepp et al. (2015)	The relationship between cell phone use and academic performance in a sample of U.S. college students.	United States	536	Both	20-24	Tertiary Education	Linear regression analysis	Paper and pen survey	Actual GPA	Total phone use (minutes/day).	-0.234
								Li, Lepp and Barkley (2015)	Locus of control and cell phone use: Implications for sleep quality, academic performance and subjective well-being.	United States	516	%20 male, % 80 female	18-29	Tertiary Education	Path analysis	Online survey,	Self-reported GPA.	Total phone use (minutes/day).	-0.173
								Lin and Chiang (2017)	Investigating predictors of smartphone dependency symptoms and effects on academic performance, improper phone use and perceived sociability	Singapore	438	Both	20-24	Tertiary Education	Path analysis	Online survey,	Self-reported GPA.	Smartphone dependency sympton scale	-0.079
								Nayak (2018)	Relationship among smartphone usage, addiction, academic performance and the moderating role of gender: A study of higher education students in India.	India	429	Both	20-24	Tertiary Education	Correlational analysis	Paper and pen survey	Academic performance scale	Total phone use (minutes/day).	-0.276
								Olufadi (2015)	A configurational approach to the investigation of the multiple paths to success of students through mobile phone use behavior	Nigeria	286	Both	20-24	Tertiary Education	Linear regression analysis	Paper and pen survey	Self-reported GPA.	Mobile phone use behaviours scale	-0.06
								Rashid and Asghar (2016)	Technology use, self-directed learning, student engagement and academic performance: Examining the relations	Saudi-Arabia	761	Both	18-22	Tertiary Education	Path analysis	Online survey,	Self-reported GPA.	Media and technology use and attitude scale	-0.01
								Rosen et al. (2018)	The role of executive functioning and technological anxiety (FOMO) in college course performance as mediated by technology usage and multitasking habits.	United States	216	%38male, % 62 female	18-26	Tertiary Education	Correlational analysis.	Paper and pen survey	Social science course grade	Total phone use (minutes/day).	-0.13
								Samaha and Hawi (2016)	Relationships among smartphone addiction, stress, academic performance and satisfaction with life	Lebanon	293	%54male, % 46 female	17-26	Tertiary Education	Linear regression analysis	Online survey,	Actual GPA	Smartphone addiction scale	-0.143
								Sert et al. (2019)	Effect of technology addiction on academic success and fatigue among Turkish university students	Türkiye	743	Both	18-24	Tertiary Education	Correlational analysis.	Paper and pen survey	Self-reported GPA.	Problematic mobile phone use scale	0.047
								Uzun and Kilis (2019)	Does persistent involvement in media and technology lead to lower academic performance?	Türkiye	631	Both	18-24	Tertiary Education	Correlational analysis.	Paper and pen survey	Self-reported GPA.	Media and technology use and attitude scale	-0.107
								Wentworth and Middleton (2014)	Technology use and academic performance	United States	483	Both	18-29	Tertiary Education	Linear regression analysis	Paper and pen survey	Self-reported GPA.	Total phone use (minutes/week	0.01
								Winskel et al. (2019)	Smartphone use and study behavior: A Korean and Australian comparison.	South Korea	119	60 female 59 male	18-26	Tertiary Education	Correlational analysis.	Online survey,	Self-reported GPA.	Total phone use (minutes/day).	0.04
								Winskel et al. (2019)	Smartphone use and study behavior: A Korean and Australian comparison.	Australia	270	210 female 60 male	18-26	Tertiary Education	Correlational analysis.	Online survey,	Self-reported GPA.	Total phone use (minutes/day).	-0.3
								Han et al., 2019	How does the smartphone usage of college students affect academic performance?	South Korea	2491	%63male, % 37 female	18-26	Tertiary Education	Path analysis	Online survey,	Academic performance scale	Smartphone Self‐Efficacy scale	0.125
							Social Media use and	Shafik & Parveen, 2023	Social media usage: Analyzing its effect on academic performance and engagement of higher education students	Pakistan	234	%51male, % 49 female	18-24	Tertiary Education	SEM	Survey	Actual GPA	Time used on SM	0.142
						21	Academic Performance	Homaid, 2022	Problematic social media use and associated consequences on academic performance decrement during Covid-19	Saudi Arabia	312	%68male, % 32 female	18-27	Tertiary Education	SEM	Online survey,	Academic performance decrement scale	Time spent on social media	0.552
								Dubuc et al. 2020	Lifestyle habits predict academic performance in high school students: The adolescent student academic performance longitudinal study	Canada	187	Both	on iki-14	primary	Pearson’s partial correlation	longitudinal	Actual GPA	SM usage frequency	-0.02
								Tomé- Fernandez et al. 2020	An analysis of personal learning environments and age-related psychosocial factors of unaccompanied foreign minors	Spain	624	49 female 575 male	sekiz- 17	primary and secondary	Descriptive statistics ANOVA	cross-sectional	self reported GPA	Communication and social interaction on SM	0
								Bergdahl et al. 2020	Engagement, disengagement, and performance when learning with technologies in upper secondary school	Sweeden	410	Both	15-18	Secondary	Bivariate correlation ANOVA	cross-sectional	self reported GPA	Time used on SM	-0.19
								Wakefield and Frawley	How does students’ general academic achievement moderate the implications of social networking on specific levels of leraning performance	Australia	505	Both	15-18	Secondary	regression analysis	cross-sectional	Final examination performance	Time spent in total on facebook	-0.067
								Alotaibi 2019	Cyber bullying and the expected consequences on the students’ academic achievement.	Saudi Arabia	395	Both	15-18	Secondary	Multiple linear regressions	Survey	Self-reported GPA.	SM activity	-0.181
								Bardakcı 2019	Exploring high school students’ educational use of YouTube.	Türkiye	335	Both	15-18	Secondary	SEM	Survey	Self-reported GPA.	Using YouTube for educational purpose	0.8
								Sampasa- Kanyinga et al. 2019	Social media use, school connectedness, and academic performance among adolescents.	Canada	10076	Both	oniki- 18	secondary	Multiple linear regressions	Survey	Self-reported GPA.	Number of hours spend on SM	-0.153
								Van Den Eijnden et al. 2018	The impact of heavy and disordered use of games and social media on adolescents’ psychological, social, and school functioning.	Netherland	538	%51 female %49 male	oniki-15	secondary	Descriptive statistics χ2 test	Online survey	Average grade of six courses	SM use	-0.33
								Tang and Patrick 2018	Technology and interactive social media use among 8th and 10th graders in the US and associations with homework and school grades.	United States	40389	both	14-16	secondary	Logistic regression	Survey	Average school grades	Time used on SM	0.03
								Arora et al. 2018	The prospective association between electronic device use before bedtime and academic attainment in adolescents	United Arab Emirates	853	both	oniki-15	secondary	Mediation analysis	Survey	Academic records	Time used on SM	-0.07
								Çimen and Yılmaz 2017	How should we blend? The impact of blending social networks on high school students’ achievement and social networking behaviors.	Türkiye	104	43 female 61 male	16	secondary	pre- and post experimental	Pre-and post-test	Academic achievement test scores	Log-in times intensity of sharing	0.463
								Yan et al. 2017	Associations among screen time and unhealthy behaviors, academic performance, and well-being in Chinese adolescents.	China	2625	Both	15-18	secondary	Linear and logistic regression	Survey	Self-reported GPA.	Time used on SM	-0.178
								Qahri-Saremi and Turel 2016	School engagement, information technology use, and educational development: An empirical investigation of adolescents	United States	6885	Both	14-16	secondary	ANCOVA SEM	Survey	Self-reported GPA.	Time used on SM	-0.03
								Tsai and Liu 2015	Relationships between time-management skills, Facebook interpersonal skills, and academic achievement among junior high school students.	Taiwan	1365	Both	13-15	secondary	Multiple regression	Survey	Self-reported GPA.	A scale of Students’ FB interpersonal skills	-0.407
								Tsitsika et al. 2014	Online social networking in adolescence: Patterns of use in six European countries and links with psychosocial functioning.	Greece, Spain, Poland, the Netherlands, Romania, and Iceland	10930	5719 female 5211 male	14-17	secondary	Descriptive statistics χ2 test	Online survey	Self-reported GPA.	Time used on SM	-0.12
								Khan et al. 2014	Actual friends matter: An internet skills perspective on teens’ informal academic collaboration on Facebook.	United Arab Emirates	690	Both	15-18	secondary	Pearson correlation	Paper and pen survey	Self-reported GPA.	FB visit frequency	0.09
							Videogames use and Academic Performance	Brunborg et al.2014	Is video gaming, or video game addiction, associated with depression, academic achievement, heavy episodic drinking, or conduct problems?	Norway	1928	%56 female %44 male	13-17	secondary	Regression analysis	Longitudinal	School grades	Game Addiction Scale for Adolescents	-0.17
						18		Schmitt and Livingston 2015	Video game addiction and college performance among males: Results from a 1 year longitudinal study.	United States	477	% 100 Male	18	Tertiary Education	Correlational analysis	Longitudinal	GPA	Self-developed videogame addiction scale	-0.12
								Zorbaz et al 2015	Relation between video game addiction and interfamily relationships on primary school students.	Türkiye	396	%49 male %51 Female	on- on bir	Primary	Correlational analysis	Cross-sectional	GPA	Scale Of Game Addiction for Children	-0.271
								Sahin et al. 2016	Game addiction and academic achievement.	Türkiye	370	%54 male %46 Female		secondary	Correlational analysis	Cross-sectional	GPA	Game Addiction Scale	-0.222
								Hawi et al 2018	Internet gaming disorder in Lebanon: Relationships with age, sleep habits, and academic achievement.	Lebanon	524	%48 male %52 Female	15-19	secondary	hierarchical multiple regression analysis	Cross-sectional	GPA	Internet Gaming Disorder Test	-0.183
								ELNahas et al. 2018	Problematic online gaming among a sample of university students in Egypt	Egypt	996	%44 male %56 Female	18-24	Tertiary Education	Correlational analysis	Cross-sectional	Academic grades	Internet Gaming Disorder Scale	0
								Shi et al. (2019)	Adolescent problem video gaming in urban and non-urban regions	Canada	1275	%52 male %48 Female	yedi,12	primary	Correlational analysis	Cross-sectional	School grades	Problem Video Game Playing Scale	-0.1
								Samaha and Hawi 2020	Internet gaming disorder and its relationships with student engagement and academic performance.	Lebanon	345	%73 male %27 Female	18-24	Tertiary Education	Correlational analysis	Cross-sectional	GPA	Internet Gaming Disorder Test	-0.179
								Zahra et al. (2020)	Internet gaming, emotional intelligence, psychological distress, and academic performance among university students.	Pakistan	315	%51 male %49 Female	18-25	Tertiary Education	Correlational analysis	Cross-sectional	Academic grades	Internet Gaming Disorder Test	-0.23
								Ekşi et al. (2020)	Problematic technology use and well-being in adolescence: The personal and relational effects of technology	Türkiye	206	%65 male %35 Female	14-18	secondary	SEM	Cross-sectional	GPA	Digital Game Addiction Scale	-0.065
								Jaafar et al. (2021)	Factors correlated with internet gaming disorder among Malaysian University students.	Malaysia	411	%39 male %61 Female	19-25	Tertiary Education	Correlational analysis	Cross-sectional	GPA	The Internet Gaming Disorder Scale-Short-Form	-0.18
								Karnadi and Pangestu 2021	Does internet gaming disorder hinder academic performance?	Indonesia	390	%42 male %58 Female	19-25	Tertiary Education	binary dependent and two-staged least squares models	Cross-sectional	GPA	Internet Gaming Disorder Test	-0.056
								Suryawanshi et al. 2021	The association between gaming practices and scholastic performance among medical students in India: Casecontrol study.	India	91	%46 male %54 Female	19-25	Tertiary Education	Correlational analysis	Case-control design	Academic grades	The Gaming Addiction Scale	-0.02
								Ciris et al. (2022)	A study on digital game addictions of adolescents in the Covid-19 pandemic.	Türkiye	559	%58 male %42 Female	15-18	secondary	Correlational analysis	Cross-sectional	GPA	Game Addiction Scale for Adolescents	0.108
								Polat &Topal 2022	Relationship between digital game addiction with body mass index, academic achievement, player types, gaming time: A cross-sectional study.	Türkiye	289	%55 male %45 Female	0niki-13	secondary	Correlational analysis	Cross-sectional	GPA	Digital Game Addiction Scale	-0.259
								Yang et al. (2022)	Testing the influence of social axioms on internet gaming disorder tendency with a cross-lagged panel model: A one-year longitudinal study.	China	195	%29 male %71 Female	18-22	Tertiary Education	Correlational analysis	Longitudinal	GPA	Young’s Internet Addiction Test	-0.17
							smartphone devam	Bai et al. (2020)	Mobile phone addiction and school performance among Chinese adolescents from low-income families: A moderated mediation model	China	1.794	%38 male %62 Female	yedi-18	primary and secondary	SEM	Cross-sectional	GPA	Mobile Phone Addiction Index	0.128
								Coskun et al., (2019)	Investigation of problematic mobile phones use and fear of missing out (FoMO) level in adolescents.	Türkiye	1603	%55 male %45 Female	15-18	secondary	Regression analysis	Cross-sectional	GPA	Problematic Mobile Phone Use Questionnaire	-0.28
						17		Domoff et al. (2020)	Addictive phone use and academic performance in adolescents	USA	641	%46 male %54Female	15-18	secondary	correlational analysis	Cross-sectional	Self-report grades	Addictive Patterns of Use Scale	0.170
								Eoh et al. (2022)	The relationship between children’s school adaptation, academic achievement, happiness, and problematic smartphone usage: A multiple informant moderated mediating model.	South Korea	695	%51 male %49 Female	on- onbir	primary and secondary	moderated mediation model	Cross-sectional	Test scores	Internet Addiction Diagnostic Scale	-0.18
								Przepiorka et al. (2021);	Social anxiety and social skills via problematic smartphone use for predicting somatic symptoms and academic performance at primary school.	Poland	209	%100 male	on-14	primary and secondary	correlational analysis	Cross-sectional	GPA	Smartphone Addiction Scale-Short Version	-0.2
								Przepiorka et al. (2021)	Social anxiety and social skills via problematic smartphone use for predicting somatic symptoms and academic performance at primary school.	Poland	218	%100 female	on-14	primary and secondary	correlational analysis	Cross-sectional	GPA	Smartphone Addiction Scale-Short Version	-0.26
								Wu and Siu (2020)	Problematic mobile phone use by Hong Kong adolescents.	Hong Kong	411	%52 male %48 Female	15-18	secondary	correlational and logistic regression analysis	Cross-sectional	Self-report grades	Problematic Cellular Phone Use Questionnaire	-0.134
								Zhou, Liu, Ye, et al.(2022)	Relationships among problematic smartphone use, mathematics achievement, teacher–student relationships, and subjective well-being: Results from a large-scale survey in China	China	19.845	%52 male %48 Female	10	primary	correlational analysis	Online survey	Test scores	Problematic smartphone use	-0.21
							Conscientiousness
							Personality
							EI
											102549

## Sheet: EI
								Yazar Adı ve Yılı	N	r2	Ort	SS
								Laborde, S., Lautenbach, F., Allen, M. S., Herbert, C., & Achtzehn, S. (2014).	28	-.25
								Laborde, S., Dosseville, F., Guillén, F., & Chávez, E. (2014).	973	-.13
								Arribas-Galarraga, S., Saies, E., Cecchini, J. A., Arruza, J. A., & Luis-de-Cos, I. (2017)	386	.23
								Gómez-García, L., Olmedilla-Zafra, A., & Peris-Delcampo, D. (2022).	60	.243
								Mitić, P., Nedeljković, J., Takšić, V., Sporiš, G., Stojiljković, N., & Milčić, L. (2020).	340	.21
								Nakisa, N., & Ghasemzadeh Rahbardar, M. (2021)	120	.821
								Kopp, A., Reichert, M., & Jekauc, D. (2021).	323	.04

## Sheet: Openness to experience
								Yazar Adı ve Yılı	N	r2	Ort	SS
								Fabbricatore, R., Iannario, M., Romano, R., & Vistocco, D. (2023).	161	0.363
								Klatt, S., Rückel, L. M., Wagener, S., & Noël, B. (2021)	82	0.03
								Piepiora, P. A. (2024).	83	0.030
								Khan, B., Ahmed, A., & Abid, G. (2016).	135	0.732
								Gorelová, D., & Halama, P. (2024).	81	0.11

## Sheet: Agreeableness
								Yazar Adı ve Yılı	N	r2	Ort	SS
								Fabbricatore, R., Iannario, M., Romano, R., & Vistocco, D. (2023).	161	0.181
								Kim, A., Zvezdin, A., Rogaleva, L., Fitina, L., & Bannikov, S. (2020).	51	.380
								Klatt, S., Rückel, L. M., Wagener, S., & Noël, B. (2021)	82	0.080
								Piepiora, P. A. (2024).	83	0.050
								Khan, B., Ahmed, A., & Abid, G. (2016).	135	-0.499
								Gorelová, D., & Halama, P. (2024).	81	0.05
								Tomczak, M., Kleka, P., Tomczak-Łukaszewska, E., & Walczak, M. (2024).	289	0.11

## Sheet: Conscientiousness
								Yazar Adı ve Yılı	N	r2	Ort	SS
								Fabbricatore, R., Iannario, M., Romano, R., & Vistocco, D. (2023).	161	0.201
								Kalinowski, P., Bojkowski, Ł., Śliwowski, R., Wieczorek, A., Konarski, J., & Tomczak, M. (2020).	122	0.19
								Klatt, S., Rückel, L. M., Wagener, S., & Noël, B. (2021)	82	-0.09
								Kim, A., Zvezdin, A., Rogaleva, L., Fitina, L., & Bannikov, S. (2020).	51	.897
								Piepiora, P. A. (2024).	83	.223
								Khan, B., Ahmed, A., & Abid, G. (2016).	135	0.766
								Perry, J., Ross, M., Weinstock, J., & Gfeller, J. (2017).	73	-0.14
								Gorelová, D., & Halama, P. (2024).	81	0.06
								Pettersen, S. D., Martinussen, M., Handegård, B. H., Rasmussen, L. M. P., Koposov, R., & Adolfsen, F. (2023).	156	0.04
								Tomczak, M., Kleka, P., Tomczak-Łukaszewska, E., & Walczak, M. (2024).	289	0.24

## Sheet: Extraversion
								Yazar Adı ve Yılı	N	r2	Ort	SS
								Fabbricatore, R., Iannario, M., Romano, R., & Vistocco, D. (2023).	161	0.470
								Kalinowski, P., Bojkowski, Ł., Śliwowski, R., Wieczorek, A., Konarski, J., & Tomczak, M. (2020).	122	.18
								Klatt, S., Rückel, L. M., Wagener, S., & Noël, B. (2021)	82	0.13
								Piepiora, P. A. (2024).	83	0.259
								Zar, A., Reza, S. H., Ahmadi, F., Nikolaidis, P. T., Safari, M. A., Keshazarz, M. H., & Ramsbottom, R. (2022)	376	0.168
								Khan, B., Ahmed, A., & Abid, G. (2016).	135	0.697
								Gorelová, D., & Halama, P. (2024).	81	0.28
								Pettersen, S. D., Martinussen, M., Handegård, B. H., Rasmussen, L. M. P., Koposov, R., & Adolfsen, F. (2023).	156	0.27
								Tomczak, M., Kleka, P., Tomczak-Łukaszewska, E., & Walczak, M. (2024).	289	0.31

## Sheet: Neuroticism
								Yazar Adı ve Yılı	N	r2	Ort	SS
								Zar, A., Reza, S. H., Ahmadi, F., Nikolaidis, P. T., Safari, M. A., Keshazarz, M. H., & Ramsbottom, R. (2022)	376	0.156
								Fabbricatore, R., Iannario, M., Romano, R., & Vistocco, D. (2023).	161	0.193
								Kalinowski, P., Bojkowski, Ł., Śliwowski, R., Wieczorek, A., Konarski, J., & Tomczak, M. (2020).	122	-.033
								Klatt, S., Rückel, L. M., Wagener, S., & Noël, B. (2021)	82	-.018
								Kim, A., Zvezdin, A., Rogaleva, L., Fitina, L., & Bannikov, S. (2020).	51	-.338
								Piepiora, P. A. (2024).	83	-.654
								Khan, B., Ahmed, A., & Abid, G. (2016).	135	0.793
								Gorelová, D., & Halama, P. (2024).	81	-.25
								Tomczak, M., Kleka, P., Tomczak-Łukaszewska, E., & Walczak, M. (2024).	289	0.33

## Sheet: Personality
								Yazar Adı ve Yılı	N	r2	Ort	SS
								Klein, M., Fröhlich, M., & Emrich, E. (2017).	1399	.017
								Piepiora, P., & Piepiora, Z. (2021).	1260	0.62
								Habib, M. B., Waris, S., & Afzal, S. (2019).	232	0.47
								Kim, A., Zvezdin, A., Rogaleva, L., Fitina, L., & Bannikov, S. (2020).	51	.813
								Çeviker, A., Ozlu, K., Deryahanoglu, G., Demirdoken, C., & Turkay, H. (2020).	250	.608

## Sheet: Anxiety
								Yazar Adı ve Yılı	N	r2	Ort	SS
								Moen, F., Firing, K., & Wells, A. (2016)	57	-.36
								Daly, A., Khemiri, A., Zerai, Z., Oranchuk, D. J., & Chelly, M. S. (2023).	50	-.817
								Lee, T. I., Wang, M. Y., Huang, B. R., Hsu, C. Y., & Chien, C. Y. (2022).	106	-.371
								Laborde, S., Lautenbach, F., Allen, M. S., Herbert, C., & Achtzehn, S. (2014).	28	.19

## Sheet: Stress Management
								Yazar Adı ve Yılı	N	r2	Ort	SS
								Coman, P. (2015).	23	.357
								Mitić, P., Nedeljković, J., Takšić, V., Sporiš, G., Stojiljković, N., & Milčić, L. (2020).	340	.10
								Pété, E., Goisbault, M., Martinent, G., & Doron, J. (2023).	15	.28
								Laborde, S., Dosseville, F., Guillén, F., & Chávez, E. (2014).		.31

[truncated: 6 more sheets: Attention, Goal Setting, Team Cohesion, Self Confidence, Motivation, Self-efficacy]
