# Supplementary material for: A meta-analysis of the impact of technology related factors on students’ academic performance
Source: Front Psychol. 2025 Feb 21;16:1524645. doi: 10.3389/fpsyg.2025.1524645 (PMC11894741; doi:10.3389/fpsyg.2025.1524645)
Supplement: Supplementary file 2 [file Table_2.XLSX]

## Sheet: Sayfa1
Authors	N	r	age	educational levels
Alosaimi et al., (2016)	2367	-0.311	1	2
Chen and Ji (2015)	506	-0.09	1	2
Felisoni and Godoi (2018)	43	-0.301	1	2
Hawi and Samaha (2016)	293	-0.2	1	2
Jankovic et al. (2016)	485	-0.111	1	2
Kim et al. (2019)	84	-0.38	1	2
Lepp et al. (2014)	536	-0.203	1	2
Lepp et al. (2015)	536	-0.234	1	2
Li, Lepp and Barkley (2015)	516	-0.173	1	2
Lin and Chiang (2017)	438	-0.079	1	2
Nayak (2018)	429	-0.276	1	2
Olufadi (2015)	286	-0.06	1	2
Rashid and Asghar (2016)	761	-0.01	1	2
Rosen et al. (2018)	216	-0.13	1	2
Samaha and Hawi (2016)	293	-0.143	1	2
Sert et al. (2019)	743	0.047	1	2
Uzun and Kilis (2019)	631	-0.107	1	2
Wentworth and Middleton (2014)	483	0.01	1	2
Winskel et al. (2019)	119	0.04	1	2
Winskel et al. (2019)	270	-0.3	1	2
Han et al., 2019	2491	0.125	1	2
Bai et al. (2020)	1794	0.128	4	1
Coskun et al., (2019)	1603	-0.28	2	1
Domoff et al. (2020)	641	0.170	2	1
Eoh et al. (2022)	695	-0.18	4	1
Przepiorka et al. (2021);	209	-0.2	4	1
Przepiorka et al. (2021)	218	-0.26	4	1
Wu and Siu (2020)	411	-0.134	2	1
Zhou, Liu, Ye, et al.(2022)	19845	-0.21	3	1
Shafik & Parveen (2023)	234	0.142	1	1
Homaid (2022)	312	0.552	1	1
Dubuc et al. (2020)	187	-0.02	2	1
Tomé- Fernandez et al. (2020)	624	0	4	2
Bergdahl et al. (2020)	410	-0.19	3	2
Wakefield & Frawley (2020)	505	-0.067	3	2
Alotaibi (2019)	395	-0.181	3	2
Bardakcı (2019)	335	0.8	3	2
Sampasa- Kanyinga et al. (2019)	10076	-0.153	3	2
Van Den Eijnden et al. (2018)	538	-0.33	3	2
Tang & Patrick (2018)	40389	0.03	3	2
Arora et al. (2018)	853	-0.07	3	2
Çimen &Yılmaz (2017)	104	0.463	3	2
Yan et al. (2017)	2625	-0.178	3	2
Qahri-Saremi & Turel (2016)	6885	-0.03	3	2
Tsai & Liu (2015)	1365	-0.407	3	2
Tsitsika et al. (2014)	10930	-0.12	3	2
Khan et al. (2014)	690	0.09	3	2
Brunborg et al. (2014)	1928	-0.17	3	2
Schmitt & Livingston (2015)	477	-0.12	1	2
Zorbaz et al. (2015)	396	-0.271	2	2
Sahin et al. (2016)	370	-0.222	3	2
Hawi et al. (2018)	524	-0.183	3	2
ELNahas et al. (2018)	996	0	1	1
Shi et al. (2019)	1275	-0.1	2	2
Samaha &Hawi (2020)	345	-0.179	1	1
Zahra et al. (2020)	315	-0.23	1	1
Ekşi et al. (2020)	206	-0.065	3	2
Jaafar et al. (2021)	411	-0.18	1	1
Karnadi &Pangestu (2021)	390	-0.056	1	1
Suryawanshi et al. (2021)	91	-0.02	1	1
Ciris et al. (2022)	559	0.108	3	2
Polat &Topal (2022)	289	-0.259	3	2
Yang et al. (2022)	195	-0.17	1	1
