# Supplementary material for: A meta-analysis of the impact of technology related factors on students’ academic performance
Source: Front Psychol. 2025 Feb 21;16:1524645. doi: 10.3389/fpsyg.2025.1524645 (PMC11894741; doi:10.3389/fpsyg.2025.1524645)
Supplement: Supplementary file 3 [file Table_3.XLSX]

## Sheet: Sayfa1
Authors	N	r	educational level	age
Alosaimi et al., (2016)	2367	-0.311	1	2
Chen and Ji (2015)	506	-0.09	1	2
Felisoni and Godoi (2018)	43	-0.301	1	2
Hawi and Samaha (2016)	293	-0.2	1	2
Jankovic et al. (2016)	485	-0.111	1	2
Kim et al. (2019)	84	-0.38	1	2
Lepp et al. (2014)	536	-0.203	1	2
Lepp et al. (2015)	536	-0.234	1	2
Li, Lepp and Barkley (2015)	516	-0.173	1	2
Lin and Chiang (2017)	438	-0.079	1	2
Nayak (2018)	429	-0.276	1	2
Olufadi (2015)	286	-0.06	1	2
Rashid and Asghar (2016)	761	-0.01	1	2
Rosen et al. (2018)	216	-0.13	1	2
Samaha and Hawi (2016)	293	-0.143	1	2
Sert et al. (2019)	743	0.047	1	2
Uzun and Kilis (2019)	631	-0.107	1	2
Wentworth and Middleton (2014)	483	0.01	1	2
Winskel et al. (2019)	119	0.04	1	2
Winskel et al. (2019)	270	-0.3	1	2
Han et al., 2019	2491	0.125	1	2
Bai et al. (2020)	1794	0.128	4	1
Coskun et al., (2019)	1603	-0.28	2	1
Domoff et al. (2020)	641	0.170	2	1
Eoh et al. (2022)	695	-0.18	4	1
Przepiorka et al. (2021)	209	-0.2	4	1
Przepiorka et al. (2021)	218	-0.26	4	1
Wu and Siu (2020)	411	-0.134	2	1
Zhou, Liu, Ye, et al.(2022)	19845	-0.21	3	1
