# Supplementary material for: A meta-analysis of the impact of technology related factors on students’ academic performance
Source: Front Psychol. 2025 Feb 21;16:1524645. doi: 10.3389/fpsyg.2025.1524645 (PMC11894741; doi:10.3389/fpsyg.2025.1524645)
Supplement: Supplementary file 4 [file Table_4.XLSX]

## Sheet: Sayfa1
authours	N	r	age	educational levels
Shafik & Parveen (2023)	234	0.142	1	1
Homaid (2022)	312	0.552	1	1
Dubuc et al. (2020)	187	-0.02	2	1
Tomé- Fernandez et al. (2020)	624	0	4	2
Bergdahl et al. (2020)	410	-0.19	3	2
Wakefield & Frawley (2020)	505	-0.067	3	2
Alotaibi (2019)	395	-0.181	3	2
Bardakcı (2019)	335	0.8	3	2
Sampasa- Kanyinga et al. (2019)	10076	-0.153	3	2
Van Den Eijnden et al. (2018)	538	-0.33	3	2
Tang & Patrick (2018)	40389	0.03	3	2
Arora et al. (2018)	853	-0.07	3	2
Çimen &Yılmaz (2017)	104	0.463	3	2
Yan et al. (2017)	2625	-0.178	3	2
Qahri-Saremi & Turel (2016)	6885	-0.03	3	2
Tsai & Liu (2015)	1365	-0.407	3	2
Tsitsika et al. (2014)	10930	-0.12	3	2
Khan et al. (2014)	690	0.09	3	2
