# Supplementary material for: A meta-analysis of the impact of technology related factors on students’ academic performance
Source: Front Psychol. 2025 Feb 21;16:1524645. doi: 10.3389/fpsyg.2025.1524645 (PMC11894741; doi:10.3389/fpsyg.2025.1524645)
Supplement: Supplementary file 5 [file Table_5.XLSX]

## Sheet: Sayfa1
authors	N	r	educational levels	age
Brunborg et al. (2014)	1928	-0.17	3	2
Schmitt & Livingston (2015)	477	-0.12	1	2
Zorbaz et al. (2015)	396	-0.271	2	2
Sahin et al. (2016)	370	-0.222	3	2
Hawi et al. (2018)	524	-0.183	3	2
ELNahas et al. (2018)	996	0	1	1
Shi et al. (2019)	1275	-0.1	2	2
Samaha &Hawi (2020)	345	-0.179	1	1
Zahra et al. (2020)	315	-0.23	1	1
Ekşi et al. (2020)	206	-0.065	3	2
Jaafar et al. (2021)	411	-0.18	1	1
Karnadi &Pangestu (2021)	390	-0.056	1	1
Suryawanshi et al. (2021)	91	-0.02	1	1
Ciris et al. (2022)	559	0.108	3	2
Polat &Topal (2022)	289	-0.259	3	2
Yang et al. (2022)	195	-0.17	1	1
